# Supplementary material for: African Swine Fever and Its Epidemiological Course in Lithuanian Wild Boar
Source: Viruses. 2021 Jun 30;13(7):1276. doi: 10.3390/v13071276 (PMC8310040; doi:10.3390/v13071276)
Supplement: Supplementary file 1 [file viruses-13-01276-s001.zip]

Archive with 1 entries (1 files):
- viruses-1255391-supplementary-final.pdf
